# Supplementary material for: Plasma Phospholipid Biomarkers Related to the Risk of Cognitive Decline in the Elderly: Results from a Cohort Study
Source: Nutrients. 2026 Jan 6;18(2):185. doi: 10.3390/nu18020185 (PMC12844940; doi:10.3390/nu18020185)
Supplement: Supplementary file 1 [file nutrients-18-00185-s001.zip]

Archive with 1 entries (1 files):
- nutrients-4057685-supplementary.pdf
